# Supplementary material for: Gallic Acid Based Black Tea Extract as a Stabilizing Agent in ZnO Particles Green Synthesis
Source: Nanomaterials (Basel). 2021 Jul 13;11(7):1816. doi: 10.3390/nano11071816 (PMC8308264; doi:10.3390/nano11071816)
Supplement: Supplementary file 1 [file nanomaterials-11-01816-s001.zip]

Archive with 1 entries (1 files):
- nanomaterials-1289105-supplementary.pdf
